# Supplementary material for: Two Phytophthora effectors mitigate plant immunity by manipulating intracellular pH through interaction with V-ATPase in potato
Source: Mol Hortic. 2026 Jan 9;6:4. doi: 10.1186/s43897-025-00184-w (PMC12784495; doi:10.1186/s43897-025-00184-w)
Supplement: Supplementary file 12 — Supplementary Material 12. The list of primers used in this study. [file 43897_2025_184_MOESM12_ESM.xls]

## Sheet: Sheet1
Additonal file 1: The list of primers used in this study.
Name	sequence (5'-3')	Description
BSL1-cLUC-F	CGGGGTACCCCTCAAGGATT	PCR
BSL1-cLUC-R	CGCGGATCCTTAAATATAGGCAA
ATP6V1C1-cLUC-F	CGGGGTACCGCTTCCAGGTAT
ATP6V1C1-cLUC-R	CGCGGATCCTCAAACAAGATTTAT
WNK10-cLUC-F	TACGCGTCCCGGGGCGGTACCATGAATTCTGCGAGTTCTTGGTTTGA
WNK10-cLUC-R	ATTTGTTGGATCCCGGGTACCAGTACATATTTTCTTTTTACCAGTCCACTTCTTTC
Avr2-nLUC-F	CGGGGTACCATGCGTCTCGCCTACA
Avr2-nLUC-R	CGCGGATCCACTCCTCTTGTCACCCT
AL3-nLUC-F	CGGGGTACCATGCGCCTCACA
AL3-nLUC-R	CGCGGATCCTTTATAACCCAGT
VAC-G-nLUC-F	ACGGGGGACGAGCTCGGTACCATGGAATCCAACAGAGGCAACCAAAA
VAC-G-nLUC-R	CGCGTACGAGATCTGGTCGACGTTCTTTACTGTGGTTACCTGCCTCAGA
VAC-E-nLUC-F	ACGGGGGACGAGCTCGGTACCATGGGATTCCTGGTGACAACTCT
VAC-E-nLUC-R	CGCGTACGAGATCTGGTCGACCTCCCCTTCACTCAAAACTGGAAC
WNK10-nLUC-F	ACGGGGGACGAGCTCGGTACCATGAATTCTGCGAGTTCTTGGTTTGA
WNK11-nLUC-R	CGCGTACGAGATCTGGTCGACAGTACATATTTTCTTTTTACCAGTCCACTTCTTTC
R2-nLUC-F	CGGGGTACCATGGCTGATGCCTTTC
R2-nLUC-R	ACGCGTCGACCAACATATAATTCCG
Rpi-mcq1-nLUC-F	CGGGGTACCATGGCTGAAATTC
Rpi-mcq1-nLUC-R	CGCGGATCCTATTCTGAGCTTTG
Avr2-BD-F	GGAATTCCGTCTCGCCTACAT
Avr2-BD-R	CGCGGATCCTTAACTCCTCTTGTCACCCT
AL3-BD-F	GGAATTCCGCCTCACATGCAT
AL3-BD-R	CGCGGATCCTTATTTATAACCCAGT
Rpi-mcq1-BD-F	GGAATTCGCTGAAATTCTTCT
Rpi-mcq1-BD-R	CGCGGATCCTCATATTCTGAGCTTTG
R2-BD-F	GGAATTCGCTGATGCCTTTCTAT
R2-BD-R	CGCGGATCCTCACAACATATAATTCCG
WNK10-AD-F	GAGGCCAGTGAATTCATGAATTCTGCGAGTTCTTGGTTTGA
WNK10-AD-R	GAGCTCGATGGATCCAGTACATATTTTCTTTTTACCAGTCCACTTCTTTC
BSL1-AD-F	GGAATTCCCTCAAGGATT
BSL1-AD-R	CGCGGATCCTTAAATATAGGCAA
ATP6V1C1-AD-F	CCATCGATTGGCTTCCAGGTAT
ATP6V1C1-AD-R	CGCGGATCCTCAAACAAGATTTAT
Avr2-CE-F	CGCGGATCCATGCGTCTCGCCTACA
Avr2-CE-R	CGGGGTACCACTCCTCTTGTCACCCT
AL3-CE-F	CGCGGATCCATGCGCCTCACA
AL3-CE-R	CGGGGTACCTTTATAACCCAGT
BSL1C-NE-F	CGCGGATCCCTCAAGGATT
BSL1C-NE-R	CGGGGTACCTTAAATATAGGCAA
R2-CE-F	ACGCGTCGACATGGCTGATGCCTTTC
R2-CE-R	CGGGGTACCCAACATATAATTCCG
Rpi-mcq1-CE-F	CGCGGATCCATGGCTGAAATTC
Rpi-mcq1-CE-R	CGGGGTACCTATTCTGAGCTTTG
ATP6V1C1-NE-F	CGGGATCCATGGCTTCCAGGTATTGGGTGGTTTCTC
ATP6V1C1-NE-R	CCATCGATAACAAGATTTATTGTGAAGGAGACGT
BSL2C-NE-F	CGGGATCCATGGTGATTACCCATCTTCT
BSL2C-NE-R	GGGGTACCCGGGTGAATAAGTTTTGGAA
BSL3C-NE-F	CGGGATCCATGATCACCCATCTTTTGAA
BSL3C-NE-R	GGGGTACCTGGGTGGATAAGTTTTGGAA
ATP6V1C1-F	CGAGCTCATGGCTTCCAGGTATTGGGTG	Transit and stable transgene expression
ATP6V1C1-mCherry-P1	CTTCCGCCACCTCCAACAAGATTTATTGT
ATP6V1C1-mCherry-P2	ACAATAAATCTTGTTGGAGGTGGCGGAAG
mCherry-R	CGAGCTCCTTGTACAGCTCGTCCATGC
WNK10-PL29-F	AATGAGATGAATTCGAGCTCATGAATTCTGCGAGTTCTTGGTTTGA
WNK10-PL29-R	TCCCCGGGTACCGAGCTCAGTACATATTTTCTTTTTACCAGTCCACTTCTTTC
WNK10-pET28a-F	AATGGGTCGCGGATCCATGAATTCTGCGAGTTCTTGGTTTGA
WNK10-pET28a-R	TGCGGCCGCAAGCTTAGTACATATTTTCTTTTTACCAGTCCACTTCTTTC
StATP6V1C1261S-I-F	TTCGGAAACAAGAGCTGGAAAAACTGATGCAA
StATP6V1C1261S-I-R	CAGCTCTTGTTTCCGAATTTCTTGAGTCTCTGGATTATGTTCAA
StATP6V1C1118S-L-F	CCCACAATGTTACCTCTTAAGGAGATTGTGGATGG
StATP6V1C1118S-L-R	AGAGGTAACATTGTGGGATACTTTGCCTCATC
StATP6V1C1206T-I-F	GACCCTGATCACCTATGTGGTTCCCAGATCTTC
StATP6V1C1206T-I-R	CATAGGTGATCAGGGTCTCATAACTGGATAACCA
StATP6V1C1213S-L-F	GTGGTTCCCAGATTTTCTAAGATGCTCTTTGAGGACAATG
StATP6V1C1213S-L-R	GAAAATCTGGGAACCACATAGGTGGTCAGGGT
StATP6V1C1214S-L-F	GTGGTTCCCAGATCTTTTAAGATGCTCTTTGAGGACAATGAA
StATP6V1C1214S-L-R	AAAGATCTGGGAACCACATAGGTGGTCAGGGT
StATP6V1C1334S-L-F	CGTTTCATTCTTGAGTCACTCTGCGACAGTTC
StATP6V1C1334S-L-R	GACTCAAGAATGAAACGTACTTTCTTCTCACTTTTGATTG
GFP-F	GGGTAAAGGAGAAGAACTTTTCACT
GFP:AL3-P1	TGAAGCCTTTGGCTTTGTATAGTTC
AL3:GFP-P2	GAACTATACAAAGCCAAAGGCTTCA
AL3-R	TTATTTATAACCCAGTCTCATTGCC
GFP:Avr2-P1	CAGACTGAATCCTTTGTATAGTTC
Avr2:GFP-P2	GAACTATACAAAGGATTCAGTCTG
Avr2-R	TTAACTCCTCTTGTCACCCTTAATT
AVR2-dex-F(xho1)	GTAGGATTCTGGTGTGTGGGC
AVR2-dex-R1	ccgctcgagATGCGTCTCGCCTACATT
AVR2/AL3-dex-R2(SPE1)	GTCATCCTTGTAATCACTCCTCTTGTCACC
AL3-dex-F(Xho1)	GACTAGTTTACTTATCGTCGTCATCCTTGTAA
AL3-dex-R1	ccgctcgagATGCGCCTCACATGCATC
ATP6V1C1-VIGS-F	GTCATCCTTGTAATCTTTATAACCCAGTCT	VIGS
ATP6V1C1-VIGS-R	GGGGTACCGAGGCAACCCGTATCTCAAA
BSL1-(VIGS)-F	CGGGATCCGGTGGCATAGGGAGGTCAAT
BSL1-(VIGS)-R	GGGGTACCAGTTACACGATCAGGCCCAA
WNK10-(VIGS)-F	CGGGATCCTATAAGGCGTTTGACAATATTGATGGAA
WNK10-(VIGS)-R	GGGGTACCTTTCAAGTCTCTATGTATAACCGGTGGAT
BSL2/3-(VIGS)-F	TATAGAATTCAGAGATGGAATCTGGGCTTG
BSL2/3-(VIGS)-R	AAAAGTTAACTCATTGTTGTTGCAAAATTCC
StEF1α-F	GGTCTACCAACCTCGACTGGTAC	qRT-PCR Gene Expression
StEF1α-R	GGGTTTGTCTGATGGCCTCTTGG
PITG_22870(qRT)-F	CCCTGAAGAAGCTCAATCCCA
PITG_22870(qRT)-R	CAGTCGGCATCCGTGATCTT
PITG_23008(qRT)-F	GAGACTGTCATATCAACACCCGA
PITG_23008(qRT)-R	ACCCAGTCTCATTGCCTCATC
PITG_05121(qRT)-F	TGAAGAAGGTGACTGCCGCT
PITG_05121(qRT)-R	AGCTTCTTCGAGACGGGGTC
PITG_19617(qRT)-F	CCCGCTAAGGCTGCTAAGAA
PITG_19617(qRT)-R	CGCGTGTTCCCCTATCTCTT
PITG_07500(qRT)-F	CGACGGTGTGAAAAAGCTGA
PITG_07500(qRT)-R	AGTCCTTATCGATCGCTTCCC
PITG_07499(qRT)-F	CCCATCACGGCTGCTAAGAA
PITG_07499(qRT)-R	CTTCCTCCAGCCAATCCTCG
PITG_08278(qRT)-F	CCCGCTAAGGCTGCTAAGAA
PITG_08278(qRT)-R	ATGCCGCGTGTTCTCCTATC
PITG_15972(qRT)-F	CTGGCAGACGGTTTGAAAAAG
PITG_15972(qRT)-R	TTTTTCCTTAGCCTTCTTAGCAGC
PITG_06077(qRT)-F	ATCCCGTTGAAGCCGTGAAA
PITG_06077(qRT)-R	TTTTCGAGCCACGCCTGTAG
PITG_21949(qRT)-F	ACAAACTCAAGGAGACTGTCGT
PITG_21949(qRT)-R	CGCTTTGCCTCATCGGTCTT
PITG_13940(qRT)-F	ACAAACTCAAGGAGACTGTCGT
PITG_13940(qRT)-R	CGCTTTGCCTCATCGGTCTT
PITG_13936(qRT)-F	GTGGCGGAGAAAATCAAGCC
PITG_13936(qRT)-R	ATTCGGGTTTCGTGACGACC
WNK10-(qRT)-F	AGATGATGCTTTGCAGTCGC
WNK10-(qRT)-R	TGCCTTTTCCGATAGTGCCT
Avr3a(qRT)-F	CGTTGACGGAGAGAGCAGAT
Avr3a(qRT)-R	ATTGTACTTTGCGCCTTGCG
NbEF1α-F	TGGACACAGGGACTTCATCA
NbEF1α-R	CAAGGGTGAAAGCAAGCAAT
β-tubulin-F	AGCTTCTGGTGGACGTTATG
β-tubulin-R	ACCAAGTTATCAGGACGGAAGA
ATP6V1C1-qRT-F	AGAGTTTCCGGCGTTCTCAG
ATP6V1C1-qRT-R	TTGGACAGATCACGGACAGC
BSL1-qRT-F	AGGCGATAGACCGTCAGCTA
BSL1-qRT-R	CGCATAAGCTCCAAAGAAGG
BSL2-qRT-F	GAGTATAGCAGGAAGGTATGGGTTT
BSL2-qRT-R	AGCCATCATTAACTACCTCAGGTT
BSL3-qRT-F	GCAGCATCTAATATGCAAGAAGGA
BSL3-qRT-R	GTGCAACAGGATTTCCCAAT
StPR5-qRT-F	GGAGGCAGACGACTCGACTT
StPR5-qRT-R	CCATGGTTGTTCCTGGATTCA
Pi-08-F	GAAAGGCATAGAAGGTAGA	Universal primer
Pi-08-R	TAACCGACCAAGTAGTAAA
T7	TAATACGACTCACTATAGGG
3'BD	TAAGAGTCACTTTAAAATTTGTAT
3'AD	AGATGGTGCACGATGCACAG
cLUC-F	AAGGCCAAGAAGGGCGGAAA
PTV00-F	GCTGCTAGTTCATCTGCAC
Mcherrycx(fx)	GTGGCCGCCGTCCTTCAGCTT
pTA7001-R	GTAGGATTCTGGTGTGTGGGC
cLUC-F	AAGGCCAAGAAGGGCGGAAA
nLUC-R	GAATGGCGCCGGGCCTTTCT
note:restiction enzyme highlighted with red colour
